# Supplementary material for: Enterovirus Testing in Hand, Foot, and Mouth Disease and Herpangina: A Highly Sensitive Single-Round VP4–VP2 Reverse-Transcription Polymerase Chain Reaction Assay with a Redesigned Reverse Primer
Source: Viruses. 2026 Apr 30;18(5):527. doi: 10.3390/v18050527 (PMC13211326; doi:10.3390/v18050527)
Supplement: Supplementary file 1 [file viruses-18-00527-s001.zip]

Archive with 4 entries (4 files):
- Supplemental Figure S1.pdf
- Supplementary Table S1.pdf
- Supplementary Table S2.pdf
- Supplementary Table S3.pdf
